# Supplementary material for: Variation and evolution of polyadenylation profiles in sauropsid mitochondrial mRNAs as deduced from the high-throughput RNA sequencing
Source: BMC Genomics. 2017 Aug 29;18:665. doi: 10.1186/s12864-017-4080-0 (PMC5576253; doi:10.1186/s12864-017-4080-0)
Supplement: Supplementary file 1 — Primers to determine the mtDNA sequence of T. tachydromoides. Table S2. Gene organization of T. tachydromoides mtDNA and positions of the 5′ end approximation and major polyadenylation sites assigned for H-strand-transcribed mRNAs. Table S3. Numbers of coding region lengths, assigned reads, and RPKMs of T. tachydromoides mt-mRNAs and tRNA gene clusters. Table S4. RPKM values for H-strand-transcribed mt-mRNAs and tRNA gene cluster regions in different taxa. (XLSX 947 kb) [file 12864_2017_4080_MOESM1_ESM.xlsx]

## Sheet: tableS1
	Table S1. Primers to determine the mtDNA sequence of T. tachydromoides
	Name of primer	Sequence (5' to 3')	Length
	Ttac-1L	CAGACAACAGCTTTGGT	17
	Ttac-1H	CTATCACCAAGCTCGGT	17
	Ttac-2L	ACCTCTTGCATCATGG	16
	Ttac-2H	AGACTAACTGGTGGCA	16
	Ttac-3L	TAGTGCAGCCGCTATT	16
	Ttac-3H	TTGAAGTCCCAGGTGT	16
	Ttac-4L	CCAGTTAATGCACCTGT	17
	Ttac-4H	TCTTAAGCAGAACCTAG	17
	Ttac-5L	ATGACGATTTAAGCCCA	17
	Ttac-5H	GGGCTCAAACAATGAA	16
	Ttac-6L	CGATCGTAACTTGAACA	17
	Ttac-6H	CAGTATCATTGGTGAC	16
	Ttac-7L	GTGCCCTAGTAGTTTA	16
	Ttac-7H	ATTTCTAAGCATGTCAG	17
	Ttac-8L	TTCTCCCAGAAGGCAC	16
	Ttac-8H	TGCGCGAGGTTAACAGC	17
	Ttac-9L	AGTCAGCTTTTGACTAC	17
	Ttac-9H	AGATGCGAATAAGTCC	16
	Ttac-10L	TACTGTGTATGAGCTC	16
	Ttac-10H	TACTTGAAGAACCGGC	16
	Ttac-11L	GGCATAGAAGCTTCTA	16
	Ttac-11H	ATAATAACTGCGGCCA	16
	Ttac-12L	AGCCCTGTTACTTACGC	17
	Ttac-12H	CAGCCGTGTTGTACATC	17
	Ttac-13L	CGCTGTTGTACTTCAA	16
	Ttac-13H	CTTAAGCTACGTAGGAC	17
	Ttac-14L	GCATACGCAATTCTCCG	17
	Ttac-14H	TATCCGTGAGGATGAG	16
	Ttac-15L	AATGCCGCCTTACGCGA	17
	Ttac-15H	GCATAGCAAGACGTCG	16
	Ttac-16L	CTCACGTGAGAATCATC	17
	Ttac-16H	CAGGACCAAAGCTGTTGT	18
	Ttac-17H	AGACAGGTCTCTAGTCA	17
	Ttac-18L	GAGATGCATCCAATTCA	17
	Ttac-18H	ATGAAGCAGGCTATTGA	17

## Sheet: tableS2
Table S2. Gene organization of T. tachydromoides mtDNA and positions of the 5' end approximation and major polyadenylation sites assigned for H-strand-transcribed mRNAs
mtDNA site No.	Base	H-strand-encoded genes	L-strand-encoded genes	Mapped reads per position	Slope of mapped read numbers	No. of 5' ends of mapped reads1
1	G	Phe-tRNA gene start		79	1.35	8
2	T			79	1.33871	0
3	C			79	1.35484	0
4	A			81	1.30303	2
5	T			81	1.25714	0
6	T			81	1.11392	0
7	G			83	1.13924	0
8	T			84	1.13924	0
9	A			86	1.18519	2
10	G			88	1.20988	2
11	C			88	1.25926	1
12	T			90	1.25301	1
13	T			90	1.2381	0
14	A			96	1.2093	6
15	T			98	1.18182	1
16	T			102	1.18182	4
17	T			104	1.15556	2
18	T			104	1.15556	1
19	T			104	1.10417	0
20	G			104	1.09184	0
21	A			104	1.05882	0
22	A			104	1.16346	0
23	A			104	1.17308	0
24	G			106	1.17308	0
25	C			107	1.20192	1
26	G			108	1.20192	0
27	C			121	1.22115	15
28	G			122	1.31731	1
29	G			122	1.30189	0
30	C			125	1.30841	1
31	A			125	1.2963	0
32	C			127	1.15702	3
33	T			137	1.14754	9
34	G			138	1.15574	0
35	A			140	1.184	1
36	A			140	1.28	0
37	G			140	1.27559	0
38	A			140	1.18248	0
39	T			141	1.19565	0
40	G			148	1.19286	5
41	C			160	1.20714	13
42	C			162	1.22857	3
43	G			162	1.25	1
44	A			165	1.24113	2
45	G			167	1.25	2
46	A			169	1.15625	0
47	C			172	1.16049	2
48	G			175	1.16667	0
49	A			175	1.18182	0
50	G			185	1.19162	8
51	G			185	1.37278	0
52	A			188	1.37791	2
53	A			189	1.39429	0
54	C			195	1.39429	3
55	A			199	1.31892	4
56	G			232	1.31351	32
57	A			237	1.36702	4
58	A			244	1.35979	4
59	A			244	1.31795	0
60	A			244	1.30151	0
61	A			243	1.12931	0
62	C			257	1.10549	5
63	C			257	1.08197	1
64	T			257	1.08607	0
65	C			259	1.09016	1
66	C			262	1.09053	2
67	G			262	1.05058	0
68	C			264	1.03891	4
69	A			265	1.0428	1
70	G			266	1.03861	0
71	A			265	1.03817	0
72	C			270	1.01527	4
73	A	Phe-tRNA gene end		267	1.0947	1
74	A	12S rRNA start		268	1.10943	1
75	C			269	1.09398	5
76	A			272	1.10943	1
77	G			266	1.08148	0
78	C			289	1.08989	26
79	T			294	1.07463	3
80	T			291	1.08922	0
81	T			294	1.26838	0
82	G			292	1.29699	0
83	G			291	1.20415	1
84	T			288	1.18027	1
85	C			293	1.33677	3
86	C			345	1.7449	32
87	T			345	1.88699	0
88	G			348	2.04467	4
89	A			347	2.09375	2
90	G			389	2.18771	37
91	C			513	1.95652	106
92	T			551	2.15652	35
93	A			595	2.18103	40
94	A			603	2.34294	10
95	C			641	3.01542	35
96	C			675	2.44055	29
97	G			744	2.51724	58
98	T			759	2.38319	13
99	T			813	2.36153	51
100	G			1173	2.24649	327
101	T			1252	2.1837	66
102	T			1387	2	124
103	T			1418	1.97365	15
104	T			1424	1.86101	2
105	T			1440	1.30605	10
106	T			1474	1.22364	22
107	T			1488	1.11464	8
108	T			1498	1.0945	1
109	C			1513	1.09551	12
110	A			1532	1.10139	3
111	A			1532	1.08345	0
112	G			1546	1.10013	14
113	T			1552	1.09546	4
114	T			1560	1.09121	0
115	T			1586	1.08943	13
116	A			1597	1.09661	0
117	T			1637	1.16041	2
118	A			1641	1.1991	0
119	C			1651	1.19872	1
120	A			1669	1.18726	4
121	T			1680	1.19098	1
122	G			1794	1.18021	97
123	C			1861	1.17367	53
124	A			1870	1.17081	3
125	A			1883	1.17316	1
126	G			1902	1.17917	11
127	T			1932	1.11538	21
128	T			1926	1.08974	4
129	T			1933	1.0893	3
130	C			1958	1.09506	20
131	A			1981	1.1041	0
132	A			2001	1.08851	6
133	C			2028	1.09657	1
134	A			2037	1.09726	2
135	T			2062	1.11798	5
136	A			2100	1.12317	4
137	C			2103	1.13643	0
138	C			2112	1.15976	2
139	A			2121	1.1836	2
140	G			2189	1.1935	43
141	T			2225	1.23619	24
142	G			2274	1.23585	34
143	A			2352	1.24242	22
144	A			2411	1.24611	7
145	A			2461	1.21699	9
146	A			2596	1.2018	7
147	T			2599	1.19129	4
148	G			2624	1.15561	25
149	C			2643	1.15595	21
150	C			2664	1.13247	10
151	C			2674	1.07473	2
152	A			2709	1.06426	26
153	T			2718	1.05907	3
154	A			2787	1.06735	10
155	A			2787	1.0717	4
156	T			2790	1.08377	3
157	A			2766	1.0753	1
158	C			2779	1.07358	3
159	C			2821	1.0531	37
160	T			2855	1.05633	27
161	A			2898	1.07204	16
162	A			2913	1.08243	16
163	A			2918	1.08276	5
164	A			2935	1.06842	15
165	A			2944	1.05744	2
166	G			2991	1.04348	45
167	A			2994	1.04188	4
168	A			3009	1.04558	12
169	A			3014	1.04123	12
170	G			3019	1.04382	3
171	A			3024	1.03511	3
172	T			3035	1.10488	6
173	G			3051	1.10535	14
174	G			3056	1.09622	3
175	A			3073	1.09473	22
176	G			3096	1.09325	28
177	C			3308	1.09423	177
178	A			3326	1.08948	16
179	G			3304	1.10929	1
180	A			3305	1.10966	10
181	T			3306	1.09981	2
182	A			3321	1.01451	23
183	T			3324	1.01112	3
184	C			3390	1.01423	32
185	A			3410	1.02027	19
186	G			3405	1.01059	1
187	G			3356	0.974706	27
188	C			3363	0.966005	4
189	A			3351	0.937758	2
190	C			3372	0.930499	19
191	T			3341	0.923054	7
192	A			3237	0.931764	0
193	C			3211	0.911091	8
194	A			3179	0.934646	2
195	T			3173	0.933571	1
196	T			3143	0.838072	6
197	G			3127	0.843682	10
198	T			3064	0.808159	4
199	T			3132	0.813463	13
200	A			3148	0.82162	19
201	A			2800	0.82978	0
202	G			2731	0.8756	6
203	C			2595	0.892624	2
204	C			2586	0.868774	18
205	C			2607	0.866264	19
206	A			2608	0.9775	19
207	C			2738	1.0249	151
208	G			2735	1.08516	10
209	A			2721	1.08971	2
210	C			2727	1.09014	15
211	G			2737	1.08512	28
212	T			2799	1.04164	64
213	C			2816	1.02633	30
214	T			2818	1.03418	5
215	T			2842	1.0385	10
216	G			2830	1.04056	4
217	C			2852	1.01822	32
218	T			2807	0.990412	3
219	A			2814	0.965933	5
220	T			2832	0.957776	6
221	G			2848	0.949823	14
222	C			2850	0.957574	13
223	C			2789	0.972569	47
224	A			2722	0.984364	2
225	C			2722	0.985523	8
226	A			2688	0.986657	1
227	C			2731	0.977193	7
228	C			2730	1.00466	1
229	C			2770	1.036	23
230	C			2791	1.03306	20
231	C			2810	1.04836	34
232	A			2785	1.01391	3
233	C			2802	1.02271	31
234	G			2820	1.01227	45
235	G			2812	1.02866	2
236	G			2818	1.01886	8
237	T			2769	1.02083	2
238	A			2792	1.01213	1
239	A			2804	0.987234	10
240	T			2871	0.981863	8
241	C			2863	0.971256	30
242	A			2843	0.94294	6
243	G			2836	0.940544	14
244	C			2784	0.946505	18
245	A			2761	0.943574	2
246	G			2737	0.953895	2
247	T			2611	0.981358	1
248	A			2626	0.981312	12
249	A			2654	0.999641	10
250	T			2709	1.00145	68
251	A			2731	1.01681	34
252	A			2790	1.06741	8
253	A			2783	1.06017	3
254	T			2783	1.052	11
255	A			2765	1.0192	24
256	T			2783	1.00952	21
257	T			2787	0.982079	10
258	G			2784	1.00539	7
259	A			2792	1.00647	0
260	A			2761	1.00976	2
261	C			2757	1.00072	16
262	C			2740	0.994259	9
263	A			2798	1.00539	13
264	T			2801	1.02722	2
265	A			2792	1.03912	2
266	A			2785	1.04207	0
267	G			2771	1.0562	28
268	T			2799	1.04325	28
269	G			2868	1.09497	45
270	A			2869	1.09706	7
271	A			2873	1.09767	4
272	A			2894	1.10069	4
273	A			2919	1.02822	9
274	C			3067	1.05265	94
275	T			3063	1.05925	2
276	T			3057	1.06056	0
277	G			3050	1.05356	6
278	A			2878	1.037	11
279	T			3019	0.997392	25
280	T			3039	0.977147	3
281	C			3047	0.971214	11
282	A			3049	0.975082	1
283	A			3027	1.02397	0
284	C			3059	0.976482	20
285	T			2993	0.96874	4
286	A			2969	0.958976	1
287	T			2974	0.959987	2
288	G			2947	0.967294	1
289	A			2948	0.963714	11
290	T			2944	0.98697	2
291	A			2922	1.00438	0
292	C			2927	1.00572	7
293	T			2928	1.0095	0
294	A			2948	1.01187	18
295	T			2954	0.985394	6
296	C			2982	0.964066	25
297	A			2991	0.96686	4
298	A			2975	0.965164	0
299	G			2983	0.977273	11
300	G			2901	0.997292	10
301	G			2817	0.981891	5
302	C			2830	0.98228	13
303	T			2826	0.956639	0
304	G			2881	0.991619	27
305	G			2946	1.0324	53
306	T			2928	1.05964	5
307	T			2938	1.04629	12
308	A			2846	1.02725	5
309	A			2958	1.00451	32
310	T			2995	0.981331	14
311	T			2985	1.02152	9
312	T			2961	1.01872	4
313	C			2903	1.06184	4
314	G			2894	1.02569	18
315	T			2891	1.01302	8
316	G			2991	1.00603	41
317	C			2993	1.01385	30
318	C			3022	1.03376	50
319	A			3034	1.03317	7
320	G			3034	1.13006	7
321	C			3003	1.09161	3
322	C			3002	1.09622	17
323	A			3001	1.07611	5
324	C			2990	1.06493	16
325	C			3267	1.05537	227
326	G			3265	1.06194	10
327	C			3281	1.0563	3
328	G			3252	1.06165	4
329	G			3231	1.05987	4
330	T			3202	0.988981	1
331	T			3189	1.0144	3
332	A			3171	1.01676	5
333	T			3186	1.03352	7
334	A			3169	1.03776	4
335	C			3231	1.04122	86
336	G			3312	1.0323	66
337	A			3336	1.0432	44
338	A			3361	1.04269	30
339	A			3353	1.04544	2
340	A			3334	1.03714	0
341	G			3292	1.00966	20
342	C			3308	0.998501	48
343	C			3322	0.985719	44
344	C			3313	0.996719	11
345	A			3351	0.993401	37
346	A			3344	0.989064	10
347	A			3331	0.994861	5
348	A			3313	0.96779	0
349	C			3342	0.961968	23
350	A			3312	0.95285	9
351	A			3256	0.943481	0
352	C			3291	0.94266	61
353	G			3215	0.946876	5
354	A			3187	0.935667	0
355	C			3193	0.942633	14
356	T			3155	0.957617	6
357	A			3140	0.94409	4
358	A			3137	0.990669	3
359	T			3127	0.978977	0
360	G			3122	0.982775	4
361	G			3118	0.99271	4
362	C			3107	0.99586	9
363	G			3185	0.988205	104
364	T			3120	0.985289	10
365	A			3138	0.99968	18
366	A			3132	0.999359	0
367	A			3127	1.00483	2
368	A			3100	0.968917	0
369	T			3081	0.988462	15
370	G			3121	0.948375	22
371	T			3116	0.954981	10
372	G			3122	0.986249	2
373	A			3086	0.992581	2
374	C			3084	0.999351	25
375	T			2976	0.977571	40
376	A			2991	0.981386	12
377	G			3084	0.974696	12
378	A			3077	0.990279	0
379	G			3079	1.00811	2
380	A			3051	1.03495	10
381	C			3058	1.0321	24
382	C			3043	1.00454	5
383	T			3056	1.03542	9
384	G			3109	1.04644	16
385	T			3080	1.05637	7
386	C			3087	1.06115	4
387	T			3098	1.07788	5
388	A			3186	1.10471	14
389	T			3222	1.10582	11
390	T			3223	1.11169	4
391	T			3245	1.10982	24
392	A			3280	1.09587	25
393	A			3376	1.07282	93
394	A			3438	1.06952	23
395	A			3424	1.06733	4
396	A			3426	1.08351	2
397	C			3395	1.08659	1
398	A			3418	1.05213	30
399	T			3446	1.03025	21
400	T			3440	1.03271	3
401	A			3516	1.02598	36
402	A			3564	1.03829	8
403	A			3552	1.02779	2
404	A			3542	1.00406	0
405	C			3536	0.968023	6
406	C			3515	0.946246	54
407	T			3525	0.958754	10
408	G			3513	0.978322	2
409	C			3460	0.982778	4
410	A			3330	0.979072	1
411	A			3327	0.984922	2
412	C			3417	0.952057	52
413	C			3475	0.952462	13
414	C			3481	0.96474	13
415	A			3462	1.0012	1
416	G			3462	1.02194	5
417	C			3356	0.999415	20
418	T			3346	0.979856	5
419	G			3338	0.970985	45
420	T			3334	0.971693	11
421	A			3400	0.89457	59
422	A			3415	0.927592	12
423	A			3405	0.929767	7
424	A			3380	0.942181	5
425	T			3364	0.95171	5
426	A			3097	0.931471	0
427	C			3113	0.927672	8
428	T			3111	0.930984	3
429	A			3145	0.943491	15
430	A			3173	0.946492	3
431	G			3167	1.00129	5
432	A			3168	0.97655	0
433	G			3170	0.976856	13
434	G			3189	0.963752	10
435	G			3184	0.958084	3
436	G			3101	0.980423	11
437	T			3040	0.972538	18
438	A			3039	0.973817	6
439	G			3031	0.962371	20
440	A			3040	0.99152	13
441	G			3105	1.00193	47
442	G			3081	1.03849	11
443	A			3087	1.04903	17
444	A			3069	1.06631	2
445	T			3157	1.05296	102
446	A			3107	1.03446	11
447	C			3157	1.04414	74
448	C			3188	1.05637	39
449	A			3232	1.07527	30
450	A			3201	1.05258	17
451	T			3212	1.07724	24
452	A			3217	1.07792	9
453	C			3261	1.1032	90
454	A			3300	1.13304	30
455	A			3323	1.14714	8
456	C			3347	1.15162	39
457	T			3403	1.152	11
458	G			3517	1.13585	99
459	T			3662	1.11242	62
460	T			3672	1.10412	8
461	T			3699	1.11264	6
462	T			3706	1.10638	6
463	A			3704	1.08331	7
464	A			3671	1.06581	13
465	T			3669	1.06236	3
466	A			3724	1.03298	28
467	A			3765	1.03616	34
468	A			3810	1.03564	3
469	A			3903	1.07791	16
470	C			3901	1.07005	14
471	A			3821	1.04243	4
472	C			3840	1.02762	8
473	T			3836	0.987664	9
474	C			3957	0.963105	111
475	T			3926	0.956934	0
476	T			3882	0.939021	1
477	G			3869	0.929167	1
478	A			3763	0.92805	2
479	A			3759	0.917109	1
480	C			3733	0.922567	3
481	C			3588	0.920402	1
482	C			3568	0.921168	3
483	A			3560	0.946585	2
484	C			3629	0.946794	82
485	G			3622	0.964372	31
486	A			3573	1.01226	27
487	A			3564	1.01738	5
488	A			3562	1.01236	4
489	G			3559	0.969689	10
490	C			3600	0.973495	71
491	T			3632	0.996362	25
492	T			3630	0.996633	11
493	A			3604	1.01039	3
494	G			3519	1.01321	10
495	A			3526	1.01194	54
496	A			3560	1.00716	34
497	A			3552	1.0157	6
498	C			3599	1.00777	26
499	A			3606	1.0324	6
500	A			3643	1.04169	13
501	A			3658	1.01994	7
502	C			3687	1.01408	100
503	T			3632	0.99611	3
504	A			3633	1.00083	0
505	G			3673	0.982981	30
506	G			3631	0.97977	3
507	A			3602	0.963114	16
508	T			3585	0.973568	4
509	T			3609	0.958437	22
510	A			3581	0.970052	23
511	G			3584	0.984302	1
512	A			3551	1.00305	11
513	T			3536	1.0053	5
514	A			3482	0.995844	6
515	C			3563	1.00419	68
516	C			3574	1.00112	7
517	C			3613	0.994086	45
518	T			3604	0.995192	5
519	A			3594	1.01264	5
520	C			3596	1.00225	47
521	T			3588	1.01287	1
522	A			3530	1.0036	9
523	T			3519	1.00111	3
524	G			3526	1.01391	7
525	C			3571	1.00751	18
526	T			3620	1.00697	30
527	A			3626	1.03116	11
528	A			3608	1.03978	0
529	G			3644	1.04821	8
530	C			3623	1.02492	5
531	A			3613	1.01077	8
532	C			3640	1.01489	11
533	T			3659	1.00388	30
534	G			3696	0.992865	15
535	A			3660	0.994204	0
536	A			3659	0.996125	4
537	C			3680	0.975549	37
538	A			3622	0.974857	9
539	A			3618	0.952652	2
540	T			3602	0.960656	5
541	G			3599	0.943154	4
542	A			3551	0.938043	6
543	G			3567	0.937051	39
544	T			3521	0.935323	18
545	A			3516	0.927818	9
546	A			3451	0.95332	32
547	A			3452	0.960011	9
548	T			3394	0.954864	17
549	A			3384	0.975007	7
550	T			3342	0.991752	0
551	A			3431	1.02811	52
552	T			3409	1.01709	10
553	A			3406	1.02298	13
554	C			3433	1.02128	124
555	A			3487	0.993118	88
556	A			3548	1.00991	51
557	A			3511	1.00851	1
558	A			3472	1.02907	7
559	T			3456	1.03204	8
560	A			3319	0.997993	3
561	C			3465	0.981116	55
562	T			3438	0.990886	0
563	C			3505	0.993088	49
564	C			3543	0.99103	41
565	G			3480	1.00633	6
566	C			3481	0.962482	4
567	C			3479	0.95637	72
568	A			3448	0.938374	11
569	G			3425	0.962743	24
570	A			3340	0.988506	1
571	G			3335	0.993393	12
572	A			3288	1.0138	0
573	A			3289	1.02436	0
574	C			3411	1.03328	119
575	T			3440	1.06377	59
576	A			3458	1.07196	5
577	C			3527	1.12652	46
578	A			3532	1.17026	14
579	A			3539	1.15773	0
580	A			3553	1.12791	6
581	T			3575	1.11683	8
582	G			3704	1.10519	121
583	A			3849	1.10787	142
584	A			3949	1.13959	91
585	A			3880	1.13313	10
586	A			3862	1.10601	4
587	A			3898	1.05859	25
588	T			3913	1.01351	15
589	T			4033	0.986072	49
590	T			4026	1.00567	4
591	T			3954	0.994303	8
592	A			3921	0.982555	0
593	A			3901	0.980578	2
594	A			3894	0.94545	3
595	C			3902	0.937655	8
596	T			3840	0.954982	1
597	C			3830	0.958684	9
598	A			3837	0.96847	7
599	A			3813	0.986133	16
600	A			3775	0.98898	0
601	G			3776	1.01953	9
602	G			3759	1.02454	7
603	A			3778	1.02293	15
604	C			3840	1.03855	39
605	T			3859	1.04132	11
606	T			3915	1.03151	46
607	G			3924	1.03405	7
608	A			3925	1.04103	16
609	C			3960	1.02135	25
610	G			3931	1.03706	1
611	G			3895	1.01047	4
612	T			3887	1.00561	0
613	G			3933	0.994904	36
614	T			3922	0.985606	3
615	C			4002	0.989316	69
616	C			3956	1.01951	30
617	T			3946	1.02161	1
618	A			3905	1.01144	7
619	T			3903	1.01173	22
620	A			3889	1.02174	1
621	C			3971	1.03033	62
622	C			3971	1.01875	14
623	A			3978	1.03457	4
624	A			3968	1.03818	3
625	C			4089	1.03163	48
626	C			4076	1.02669	34
627	T			4020	1.01612	6
628	A			4040	1.01232	9
629	G			4052	1.01436	6
630	A			4012	0.972854	7
631	G			4077	1.02184	18
632	G			4035	1.03035	0
633	A			4027	1.02772	14
634	G			4025	1.02147	14
635	C			3978	1.03365	4
636	C			4165	1.04636	44
637	T			4142	1.05725	0
638	G			4152	1.06754	37
639	T			4139	1.05963	1
640	C			4147	1.07994	8
641	C			4266	1.04154	99
642	T			4266	1.04008	2
643	A			4299	1.06768	32
644	T			4265	1.07055	2
645	A			4296	1.0598	33
646	A			4338	1.03188	38
647	T			4308	1.00469	7
648	C			4433	0.994883	97
649	G			4431	0.997421	6
650	A			4395	0.983473	5
651	T			4402	0.956432	3
652	A			4286	0.944058	1
653	G			4277	0.918791	12
654	T			4254	0.910855	0
655	C			4225	0.887372	56
656	C			4149	0.883008	12
657	C			4067	0.888941	27
658	C			4073	0.893149	4
659	G			4036	0.889516	5
660	A			3900	0.978698	3
661	T			3887	1.00723	5
662	A			3810	1.03	0
663	T			3820	1.01326	2
664	A			3784	1.01487	7
665	C			4135	1.07923	114
666	C			4179	1.10625	42
667	C			4189	1.14094	19
668	A			4127	1.13901	4
669	A			4096	1.15539	2
670	C			4209	1.03023	6
671	C			4300	0.998564	34
672	T			4347	0.997135	3
673	T			4351	1.00315	1
674	A			4372	1.00903	2
675	G			4260	0.983844	3
676	C			4173	0.955581	28
677	T			4177	0.939499	7
678	A			4140	0.913813	7
679	G			4133	0.879689	4
680	C			4141	0.89507	14
681	A			4109	0.909897	6
682	T			4084	0.909744	2
683	C			3976	0.911353	8
684	T			3846	0.920397	11
685	C			3813	0.884086	27
686	T			3797	0.892918	3
687	C			3800	0.914545	5
688	A			3773	0.944668	13
689	G			3804	1.00988	6
690	C			3661	1.01705	8
691	C			3669	1.0237	4
692	T			3735	1.02342	9
693	A			3756	1.08905	2
694	T			3884	1.09805	7
695	A			3878	1.1434	1
696	T			3887	1.14936	2
697	A			3889	1.10763	3
698	C			4109	1.09984	52
699	C			4177	1.00747	18
700	G			4186	1.00619	10
701	C			4217	0.994083	8
702	C			4137	0.959373	10
703	G			4131	0.907763	4
704	T			3913	0.876227	2
705	C			3902	0.87936	24
706	G			3864	0.875504	1
707	A			3731	0.895335	1
708	C			3730	0.897361	5
709	A			3660	0.930744	1
710	G			3681	0.942337	22
711	C			3692	0.936594	13
712	C			3704	0.967837	10
713	T			3707	0.97185	2
714	A			3642	0.99918	2
715	C			3677	0.989405	2
716	C			3619	0.989166	11
717	C			3611	0.980832	4
718	C			3625	0.978149	4
719	G			3657	0.994234	10
720	T			3642	0.98477	1
721	G			3652	0.993921	1
722	A			3633	0.978676	2
723	G			3626	0.980138	3
724	G			3621	0.975116	1
725	G			3621	0.981604	3
726	G			3597	0.972618	11
727	T			3534	0.957336	0
728	A			3553	0.958356	8
729	A			3566	0.95029	2
730	A			3575	0.946976	2
731	T			3552	0.949402	0
732	A			3478	0.875778	1
733	G			3475	0.871376	1
734	T			3441	0.850533	2
735	A			3429	0.854825	6
736	G			3415	0.865146	0
737	A			3095	0.851639	0
738	C			3096	0.865324	5
739	A			3033	0.863121	0
740	C			3056	0.864975	10
741	A			3073	0.853587	7
742	A			2962	0.924717	1
743	T			3007	0.918605	3
744	A			2970	0.890537	1
745	G			2966	0.877291	0
746	C			2915	0.869183	8
747	T			2862	0.902431	1
748	C			2844	0.888261	7
749	A			2701	0.9	4
750	A			2681	0.904248	1
751	C			2671	0.904288	5
752	C			2673	0.910901	3
753	A			2671	0.909283	1
754	C			2673	0.950759	11
755	T			2682	0.959344	4
756	A			2636	0.960314	4
757	A			2607	0.950991	1
758	C			2586	0.951329	3
759	A			2568	0.937149	0
760	C			2572	0.915735	5
761	G			2565	0.838012	7
762	T			2542	0.830456	0
763	C			2541	0.831013	1
764	A			2505	0.834502	1
765	G			2456	0.833204	0
766	G			2209	0.831579	4
767	T			2165	0.782061	5
768	C			2149	0.747737	3
769	A			2143	0.755289	5
770	A			2143	0.765879	0
771	G			2133	0.849253	0
772	G			1988	0.837413	0
773	T			1900	0.837134	0
774	G			1892	0.825012	0
775	T			1881	0.825478	0
776	A			1876	0.822785	3
777	G			1813	0.878773	2
778	C			1799	0.917368	16
779	A			1768	0.915433	1
780	C			1769	0.916002	2
781	A			1755	0.901386	3
782	T			1747	0.930502	0
783	G			1743	0.931073	6
784	T			1732	0.911765	1
785	T			1723	0.879028	3
786	A			1691	0.878632	1
787	A			1687	0.878649	0
788	G			1675	0.825014	7
789	G			1612	0.81582	1
790	A			1555	0.734765	4
791	A			1542	0.746304	0
792	G			1535	0.736218	5
793	A			1438	0.735522	2
794	G			1413	0.692308	0
795	A			1266	0.665595	13
796	T			1262	0.656291	2
797	T			1242	0.634528	5
798	G			1232	0.670376	1
799	G			1116	0.685067	3
800	C			1035	0.761453	2
801	T			1012	0.751981	0
802	A			974	0.768921	1
803	C			964	0.776786	0
804	A			968	0.856631	4
805	T			964	0.925604	1
806	T			949	0.909091	6
807	T			955	0.932238	6
808	T			957	0.932573	2
809	T			956	0.927686	0
810	T			958	0.928423	1
811	A			920	0.943098	0
812	T			908	0.93089	0
813	C			899	0.910136	2
814	A			898	0.901674	1
815	T			895	0.851775	0
816	A			895	0.873913	2
817	A			889	0.890969	0
818	A			871	0.826474	2
819	A			862	0.821826	2
820	A			816	0.813408	0
821	A			804	0.814525	1
822	T			809	0.802025	1
823	A			743	0.815155	0
824	C			738	0.809745	1
825	G			728	0.829657	1
826	G			729	0.824627	1
827	A			713	0.820766	0
828	A			710	0.903096	0
829	A			698	0.915989	0
830	G			677	0.925824	0
831	T			663	0.920439	0
832	A			664	0.953717	0
833	C			671	0.976056	4
834	T			676	0.982808	0
835	A			674	1.00443	1
836	T			671	1.02262	1
837	G			680	1.01054	5
838	A			693	1.00298	9
839	A			686	0.926036	1
840	A			680	0.930267	1
841	T			678	0.932936	0
842	A			671	0.889706	5
843	G			673	0.91342	2
844	T			626	0.91691	1
845	A			627	0.916176	4
846	T			626	0.911504	2
847	A			605	0.865872	3
848	C			633	0.84101	26
849	G			629	0.809904	0
850	A			623	0.802233	1
851	A			618	0.779553	1
852	G			581	0.768595	2
853	G			566	0.725118	2
854	T			507	0.73132	0
855	G			503	0.736758	0
856	A			488	0.73301	1
857	A			465	0.769363	2
858	T			459	0.773852	0
859	T			460	0.871795	1
860	T			459	0.884692	0
861	A			453	0.915984	0
862	G			447	0.989247	1
863	T			438	0.997821	0
864	A			442	1.00652	3
865	G			445	1.02614	1
866	T			447	1.04636	0
867	A			460	1.10515	1
868	A			458	1.11872	0
869	A			463	1.12217	6
870	T			471	1.11461	2
871	T			474	1.1387	2
872	A			494	1.11522	4
873	A			490	1.1179	0
874	A			496	1.08207	2
875	T			496	1.06582	0
876	T			509	1.03165	5
877	A			513	1.01012	1
878	G			512	1.02857	0
879	A			501	1.01815	0
880	G			502	1.01815	1
881	T			489	0.980354	0
882	A			499	1.03119	7
883	T			504	1.0332	3
884	T			505	1.0499	1
885	T			505	1.05777	0
886	A			499	1.07975	0
887	A			529	1.05611	3
888	T			529	1.03571	0
889	T			526	1.03366	0
890	T			531	1.03564	0
891	A			528	1.02605	0
892	A			527	0.965974	0
893	C			522	0.950851	0
894	A			522	0.944867	1
895	C			523	0.93597	1
896	T			512	0.939394	0
897	G			511	0.941176	0
898	C			503	0.942529	0
899	T			497	0.938697	0
900	C			497	0.910134	1
901	T			496	0.939453	2
902	G			496	0.925636	0
903	G			492	0.934394	0
904	G			490	0.939638	0
905	A			476	0.939638	0
906	C			481	0.933468	7
907	G			473	0.929435	0
908	C			470	0.922764	1
909	G			467	0.932653	0
910	T			467	0.957983	0
911	A			463	0.964657	0
912	C			461	0.976744	1
913	A			454	0.974468	0
914	C			457	0.980728	2
915	A			456	0.946467	0
916	C			464	0.956803	3
917	C			462	0.941432	1
918	G			458	0.92511	0
919	C			458	0.921225	0
920	C			442	0.916667	0
921	C			443	0.913793	0
922	G			434	0.937229	0
923	T			420	0.951965	0
924	C			421	0.951965	0
925	A			418	1.02489	0
926	C			424	1.03386	0
927	C			433	1.04147	0
928	C			436	1.07619	0
929	T			436	1.05226	0
930	C			453	1.04785	0
931	C			458	1.0283	1
932	T			452	0.997691	0
933	C			452	0.970183	0
934	A			443	0.944954	0
935	A			438	0.9117	0
936	T			436	0.899563	0
937	A			432	0.878319	0
938	T			423	0.829646	0
939	T			412	0.832957	0
940	A			413	0.844749	0
941	A			412	0.837156	0
942	C			397	0.835648	0
943	A			375	0.843972	0
944	A			369	0.796117	0
945	C			370	0.779661	0
946	C			365	0.779126	0
947	C			361	0.806045	0
948	C			357	0.848	0
949	T			328	0.856369	0
950	A			322	0.854054	0
951	T			321	0.868493	0
952	A			320	0.875346	0
953	T			318	0.879552	0
954	A			316	0.957317	0
955	T			316	0.965839	0
956	A			317	0.968847	0
957	A			316	0.971875	0
958	A			314	0.977987	0
959	C			314	0.981013	0
960	A			311	0.971519	0
961	A			311	0.955836	0
962	T			311	0.952532	0
963	T			311	0.894904	0
964	A			310	0.894904	0
965	A			307	0.868167	0
966	A			303	0.832797	0
967	C			301	0.813505	0
968	A			281	0.736334	0
969	A			281	0.73871	0
970	A			270	0.716612	0
971	A			259	0.722772	0
972	C			253	0.671096	0
973	A			229	0.686833	0
974	G			229	0.686833	0
975	A			220	0.681481	0
976	G			219	0.698842	0
977	G			202	0.703557	0
978	A			193	0.729258	0
979	G			193	0.71179	0
980	G			184	0.686364	0
981	A			181	0.684932	0
982	A			178	0.742574	0
983	A			167	0.611399	0
984	G			163	0.606218	0
985	T			151	0.603261	0
986	C			150	0.585635	0
987	G			150	0.589888	0
988	T			118	0.628743	0
989	A			117	0.644172	0
990	A			111	0.668874	0
991	C			106	0.66	0
992	A			105	0.64	0
993	T			105	0.79661	0
994	G			105	0.794872	0
995	G			101	0.81982	0
996	T			99	0.839623	0
997	A			96	0.819048	0
998	A			94	0.809524	0
999	G			93	0.8	0
1000	C			91	0.831683	0
1001	G			89	0.838384	0
1002	T			86	0.791667	0
1003	A			85	0.797872	0
1004	C			84	0.774194	0
1005	C			84	0.78022	0
1006	G			83	0.730337	0
1007	G			76	0.744186	0
1008	A			75	0.729412	0
1009	A			72	0.738095	0
1010	G			71	0.714286	0
1011	G			65	0.710843	0
1012	T			64	0.75	0
1013	G			62	0.746667	0
1014	T			62	0.777778	0
1015	G			60	0.774648	0
1016	C			59	0.846154	0
1017	T			57	0.84375	0
1018	T			56	0.870968	0
1019	G			56	0.870968	0
1020	G			55	0.9	0
1021	A			55	0.915254	0
1022	A			54	0.929825	0
1023	T			54	0.678571	0
1024	A			54	0.553571	0
1025	A			54	0.509091	0
1026	C	12S rRNA end		54	0.163636	0
1027	A	Val-tRNA gene start		53	0.0740741	0
1028	A			38	0.0555556	0
1029	A			31	0.0555556	0
1030	A			28	0.0555556	0
1031	A			9	0.0555556	0
1032	A			4	0.0566038	0
1033	T			3	0.0789474	0
1034	A			3	0.0967742	0
1035	G			3	0.107143	0
1036	C			3	0.333333	0
1037	T			3	0.75	0
1038	T			3	1	0
1039	A			3	1	0
1040	A			3	1	0
1041	T			3	1	0
1042	A			3	0.666667	0
1043	A			3	0.666667	0
1044	A			3	0.666667	0
1045	G			3	0.666667	0
1046	C			3	0.666667	0
1047	A			2	0.666667	0
1048	C			2	0.666667	0
1049	C			2	0.666667	0
1050	T			2	0.666667	0
1051	A			2	0.666667	0
1052	G			2	1	0
1053	C			2	1	0
1054	T			2	1	0
1055	T			2	1	0
1056	A			2	1	0
1057	C			2	1	0
1058	A			2	1	0
1059	T			2	1	0
1060	C			2	1	0
1061	T			2	1	0
1062	A			2	1	0
1063	G			2	1	0
1064	G			2	1	0
1065	A			2	1	0
1066	G			2	1	0
1067	A			2	0.5	0
1068	T			2	0.5	0
1069	G			2	0.5	0
1070	T			2	0.5	0
1071	C			2	0.5	0
1072	A			1	0.5	0
1073	A			1	0.5	0
1074	A			1	0.5	0
1075	C			1	0.5	0
1076	A			1	0.5	0
1077	A			1	1	0
1078	C			1	1	0
1079	C			1	1	0
1080	C			1	1	0
1081	A			1	1	0
1082	G			1	1	0
1083	A			1	1	0
1084	C			1	1	0
1085	T			1	1	0
1086	T			1	1	0
1087	T			1	1	0
1088	T			1	1	0
1089	T			1	1	0
1090	T			1	1	0
1091	G			1	2	0
1092	A	Val-tRNA gene end		1	2	0
1093	G	16S rRNA start		1	2	0
1094	C			1	2	0
1095	C			1	2	0
1096	A			2	2	1
1097	A			2	4	0
1098	A			2	5	0
1099	A			2	6	0
1100	G			2	14	0
1101	A			2	202.5	1
1102	T			4	265	2
1103	T			5	277	1
1104	T			6	282	1
1105	A			14	1980	7
1106	C			405	2026	367
1107	C			530	1043.75	106
1108	G			554	868.4	19
1109	A			564	730.833	9
1110	C			3960	315.929	3102
1111	T			4052	11.0173	77
1112	T			4175	9.91132	109
1113	A			4342	9.72744	148
1114	A			4385	9.65426	32
1115	A			4423	1.4048	30
1116	T			4462	1.43534	39
1117	C			5253	1.41389	676
1118	T			5389	1.40534	76
1119	G			5445	1.56648	13
1120	C			5563	1.58264	107
1121	A			5816	1.57127	174
1122	A			5903	1.34457	40
1123	G			6102	1.44442	176
1124	C			6869	1.52966	667
1125	A			7000	1.54485	40
1126	A			7011	1.48281	1
1127	C			7063	1.46874	11
1128	C			7784	1.44133	239
1129	T			8329	1.29218	398
1130	T			8594	1.27786	87
1131	T			8624	1.2797	7
1132	T			8670	1.2751	7
1133	A			8795	1.16097	91
1134	A			8876	1.08753	50
1135	T			8945	1.06993	58
1136	T			8972	1.08047	11
1137	A			9006	1.11142	20
1138	A			9037	1.11723	21
1139	A			9058	1.11255	3
1140	C			9195	1.10497	111
1141	C			9318	1.15314	109
1142	A			9636	1.16833	289
1143	A			9826	1.17827	174
1144	A			9875	1.17819	26
1145	A			9884	1.16313	1
1146	C			10346	1.16205	130
1147	A			10522	1.1235	126
1148	T			10648	1.11999	107
1149	T			10672	1.11666	10
1150	T			10695	1.11868	7
1151	G			10828	1.07703	56
1152	T			10826	1.06387	2
1153	C			11005	1.06227	149
1154	T			11027	1.07112	17
1155	T			11057	1.07293	9
1156	G			11143	1.06326	27
1157	G			11194	1.08415	9
1158	C			11311	1.07297	13
1159	C			11431	1.07237	107
1160	A			11475	1.08266	39
1161	G			11513	1.08328	23
1162	T			11737	1.07906	14
1163	A			11808	1.06905	42
1164	A			11825	1.06369	13
1165	A			11971	1.08671	121
1166	T			12071	1.10501	97
1167	G			12079	1.09866	6
1168	A			12092	1.10112	17
1169	G			12159	1.10266	59
1170	A			12470	1.09105	267
1171	T			12722	1.09022	213
1172	T			12895	1.09786	72
1173	A			13002	1.11413	91
1174	A			13039	1.13644	29
1175	A			13061	1.11179	21
1176	C			13160	1.09212	73
1177	C			13261	1.08872	82
1178	C			13472	1.0876	132
1179	C			13818	1.13207	37
1180	A			13864	1.17816	43
1181	T			13894	1.18556	4
1182	C			14039	1.18257	61
1183	A			14141	1.1728	64
1184	C			14761	1.16797	180
1185	C			15388	1.16626	478
1186	G			15602	1.16669	127
1187	G			15682	1.15785	72
1188	C			15800	1.15671	81
1189	T			16139	1.11124	219
1190	T			16169	1.06687	30
1191	T			16210	1.05333	27
1192	A			16255	1.04744	11
1193	C			16357	1.05152	49
1194	A			16403	1.05242	35
1195	A			16417	1.07273	14
1196	G			16434	1.07711	14
1197	T			16426	1.0841	0
1198	A			16614	1.08235	17
1199	C			16985	1.0948	332
1200	C			17345	1.09569	250
1201	G			17460	1.11324	50
1202	C			17622	1.0901	117
1203	A			17704	1.07433	26
1204	A			17958	1.05405	66
1205	G			17988	1.03448	37
1206	G			18295	0.851317	218
1207	G			17906	0.846045	44
1208	A			17849	0.841109	18
1209	A			17903	0.837176	8
1210	C			17943	0.840505	53
1211	A			14864	0.826674	10
1212	C			14909	0.847202	98
1213	T			14891	0.819934	43
1214	G			15034	0.815394	82
1215	A			15119	0.816307	63
1216	A			15124	0.989909	20
1217	A			15170	0.972835	115
1218	G			14635	0.974951	206
1219	A			14598	0.971465	45
1220	A			14647	0.927376	15
1221	C			14714	0.965816	107
1222	A			14504	0.972116	56
1223	A			14518	1.01613	81
1224	T			14605	0.970064	282
1225	G			14021	0.942719	80
1226	A			14607	0.92361	377
1227	A			14747	0.945188	78
1228	A			14871	0.947858	71
1229	A			14161	0.945087	9
1230	C			13808	1.0122	79
1231	A			13590	0.973369	13
1232	C			13709	0.96718	131
1233	A			13761	0.989644	24
1234	C			13803	1.0829	66
1235	A			14192	1.1439	38
1236	G			14218	1.17682	37
1237	C			14263	1.16128	53
1238	A			14717	1.13858	32
1239	C			15335	1.12548	474
1240	A			15795	1.10717	405
1241	A			15993	1.12041	265
1242	A			15920	1.11022	31
1243	A			15668	1.08106	15
1244	A			15535	1.03319	22
1245	A			15713	1.0031	75
1246	G			15930	0.990308	104
1247	C			15835	1.00207	311
1248	A			15910	1.01506	54
1249	A			15844	1.03296	14
1250	A			15844	1.03093	10
1251	G			15838	1.01632	11
1252	G			15953	1.01667	217
1253	T			15904	1.03268	23
1254	A			16047	1.04923	138
1255	A			16199	1.05245	162
1256	A			16190	1.06188	4
1257	A			16099	1.0551	12
1258	C			16430	1.052	68
1259	C			16624	1.04188	217
1260	C			16675	1.08272	98
1261	T			16818	1.0861	164
1262	G			16832	1.08659	43
1263	T			16731	1.09574	23
1264	A			16719	1.08584	21
1265	C			17539	1.11658	86
1266	C			17584	1.09175	145
1267	T			17493	1.07747	10
1268	C			18003	1.08129	409
1269	T			18051	1.08218	44
1270	T			18619	1.03621	50
1271	G			18361	1.03469	45
1272	C			18136	1.03556	10
1273	A			18091	1.00122	81
1274	T			18093	0.990305	71
1275	C			18174	0.9399	50
1276	A			18194	0.960623	26
1277	T			18115	0.978992	4
1278	G			18025	0.975679	22
1279	G			17876	0.975847	37
1280	T			17500	0.946737	4
1281	C			17638	0.913433	129
1282	T			17755	0.918576	126
1283	A			17651	0.934202	11
1284	G			17656	0.93729	119
1285	C			17206	0.957771	127
1286	A			16619	0.952489	17
1287	A			16640	0.963165	17
1288	C			16839	0.996261	27
1289	C			16755	0.996205	32
1290	C			16761	1.03162	74
1291	C			16800	1.06998	20
1292	C			17101	1.06839	271
1293	A			17585	1.06651	146
1294	A			17589	1.06231	41
1295	A			17750	1.04666	20
1296	A			17782	1.02548	14
1297	A			17778	1.00409	6
1298	G			17959	0.973216	37
1299	G			17799	0.976519	17
1300	C			17543	0.962704	80
1301	A			17228	0.968957	23
1302	A			17171	0.953538	58
1303	A			17114	0.973105	71
1304	G			17176	0.991853	135
1305	A			17088	1.01744	65
1306	G			17230	1.11441	39
1307	A			16952	1.11985	8
1308	C			17476	1.1223	152
1309	C			17654	1.11464	223
1310	T			17849	1.10557	83
1311	T			19199	1.10435	179
1312	A			19229	1.12535	21
1313	A			19207	1.08715	33
1314	G			19145	1.06525	26
1315	C			18892	1.04852	44
1316	C			19028	0.974217	95
1317	T			19077	0.969473	36
1318	T			18999	0.987609	23
1319	T			18806	1.00413	2
1320	A			18715	1.0153	1
1321	C			18704	1.00552	3
1322	A			18642	0.966819	21
1323	C			18969	0.964893	54
1324	C			19224	0.965011	284
1325	C			19181	0.984558	170
1326	G			19133	0.982891	9
1327	A			18444	0.991685	4
1328	A			18332	0.968106	20
1329	A			18148	0.951415	9
1330	C			18426	0.952349	20
1331	C			18384	0.930696	38
1332	A			18487	0.966873	99
1333	A			18364	0.973325	10
1334	A			18290	0.96253	23
1335	C			18267	0.917996	27
1336	G			17807	0.918897	18
1337	A			17833	0.908855	19
1338	G			17843	0.918427	54
1339	C			17468	0.931219	122
1340	T			16915	0.939892	12
1341	A			16893	0.953221	119
1342	T			16802	0.9377	127
1343	T			16866	0.916326	91
1344	T			17032	0.920483	19
1345	T			17169	0.950281	14
1346	T			16974	0.950394	4
1347	A			16722	0.956196	3
1348	G			16350	0.939583	7
1349	G			16079	0.929955	10
1350	C			16074	0.913216	52
1351	A			16055	0.914281	0
1352	G			16066	0.927521	7
1353	C			15847	0.945933	10
1354	T			15839	0.957211	69
1355	T			15679	0.93785	19
1356	T			15519	0.929368	3
1357	T			15510	0.916656	0
1358	G			15466	0.9268	4
1359	A			15391	0.918871	24
1360	T			15075	0.926781	5
1361	T			14921	0.892197	4
1362	A			14727	0.883495	3
1363	G			14687	0.883616	13
1364	A			14554	0.847768	34
1365	G			14531	0.878143	40
1366	C			13846	0.843978	42
1367	A			13703	0.857405	12
1368	A			13666	0.860557	2
1369	A			13048	0.86155	3
1370	C			13238	0.858853	14
1371	C			12593	0.891738	8
1372	C			12627	0.901117	77
1373	C			12639	0.903849	15
1374	C			12539	0.946658	9
1375	C			12480	0.933298	33
1376	T			12347	0.980942	7
1377	C			12348	0.968243	32
1378	T			12352	0.958383	2
1379	G			12352	0.974878	5
1380	T			12355	0.972356	17
1381	A			12353	0.973354	9
1382	G			12226	0.970117	17
1383	C			12113	0.949968	39
1384	A			12224	0.930376	111
1385	A			12135	0.937272	25
1386	A			12018	0.926981	20
1387	A			11979	0.942909	14
1388	G			11734	0.929827	22
1389	A			11492	0.88768	2
1390	C			11580	0.891553	73
1391	G			11451	0.889249	48
1392	T			11528	0.913014	39
1393	G			11263	0.932589	43
1394	G			10851	0.935781	131
1395	G			10819	0.939724	87
1396	A			10687	0.968824	74
1397	A			10937	0.976492	34
1398	G			10943	1.00355	12
1399	A			10754	1.03345	4
1400	C			10882	1.0427	43
1401	C			11094	1.03893	199
1402	T			11257	1.00658	98
1403	G			11303	0.997624	58
1404	A			11214	0.96857	35
1405	A			11281	0.937144	50
1406	A			11103	0.895529	14
1407	A			11009	0.742827	48
1408	T			10917	0.735822	19
1409	A			10416	0.735509	8
1410	A			10198	0.739296	3
1411	G			9935	0.761506	5
1412	G			8362	0.748751	10
1413	G			8317	0.750756	3
1414	G			8248	0.784754	3
1415	C			8340	0.804373	79
1416	A			8455	0.822043	188
1417	A			8243	0.980148	54
1418	A			8196	0.957076	44
1419	A			8174	0.95308	11
1420	A			8203	0.909353	42
1421	A			8167	0.902425	3
1422	C			8196	0.93449	18
1423	C			7960	0.938629	39
1424	T			7861	0.934304	21
1425	A			7584	0.931245	21
1426	C			7630	0.92335	194
1427	C			7703	0.909956	132
1428	G			7693	0.923618	3
1429	A			7637	0.933215	6
1430	G			7639	0.96308	14
1431	C			7541	0.948755	103
1432	T			7458	0.941581	9
1433	T			7352	0.925907	11
1434	G			7336	0.927589	3
1435	G			7304	0.911376	16
1436	T			7239	0.929585	6
1437	G			7253	0.889381	3
1438	A			7123	0.882889	12
1439	T			7084	0.880998	14
1440	A			6962	0.859118	6
1441	G			7010	0.838652	52
1442	C			6633	0.82945	69
1443	T			6491	0.851467	33
1444	G			6463	0.879447	63
1445	G			6275	0.893421	16
1446	T			6071	0.894151	10
1447	T			6016	0.953566	7
1448	A			6065	0.977969	59
1449	C			6230	0.991181	156
1450	T			6220	1.01179	3
1451	C			6268	1.06803	59
1452	A			6325	1.13298	25
1453	A			6348	1.13421	34
1454	T			6406	1.113	30
1455	A			6349	1.1045	7
1456	A			6484	1.10593	138
1457	A			6816	1.12838	80
1458	A			6879	1.15028	58
1459	G			6934	1.13893	26
1460	A			6870	1.14616	12
1461	A			6932	1.11891	22
1462	T			7137	1.08656	121
1463	A			7302	1.10292	69
1464	T			7296	1.10182	3
1465	T			7277	1.1492	4
1466	A			7255	1.14974	3
1467	G			7406	1.12891	159
1468	T			7587	1.11202	128
1469	T			7640	1.13898	38
1470	C			7895	1.14402	193
1471	A			7970	1.15258	10
1472	A			8057	1.13097	5
1473	C			8120	1.12166	54
1474	T			8310	1.1123	121
1475	T			8325	1.0822	20
1476	T			8362	1.06763	56
1477	A			8376	1.0556	17
1478	A			8510	1.04569	15
1479	A			8498	1.01889	0
1480	C			8544	1.0018	45
1481	A			8509	0.997369	28
1482	T			8505	0.995224	4
1483	T			8491	0.974971	2
1484	A			8467	0.975641	9
1485	A			8340	0.97823	2
1486	C			8340	0.99859	19
1487	C			8336	0.974603	37
1488	T			8297	0.95984	3
1489	G			8291	0.971773	13
1490	A			8358	0.97446	26
1491	G			8497	0.966906	215
1492	G			8289	0.96749	28
1493	A			8150	0.928408	59
1494	A			8228	0.950066	109
1495	A			8127	0.972601	35
1496	A			8064	1.02836	26
1497	C			8065	1.03149	18
1498	C			7703	1.0465	23
1499	C			7877	1.02674	173
1500	C			8129	1.03765	226
1501	C			8738	1.02555	536
1502	T			8550	1.03162	75
1503	A			8529	1.07244	55
1504	A			8448	1.05002	12
1505	G			8433	1.01808	38
1506	C			8270	0.947127	16
1507	C			8320	0.969123	116
1508	T			8261	0.986399	11
1509	C			8271	1.0438	17
1510	A			8276	1.05395	25
1511	T			8276	1.06917	5
1512	C			8286	1.05252	4
1513	C			8413	1.09067	48
1514	C			8818	1.09418	77
1515	T			8888	1.10307	40
1516	T			8842	1.10355	29
1517	A			8757	1.10427	20
1518	A			9010	1.09034	20
1519	T			9050	1.04219	12
1520	A			9129	1.06672	80
1521	T			9133	1.07713	35
1522	T			9150	1.06977	5
1523	T			9173	1.02542	28
1524	A			9190	1.0295	44
1525	A			9481	1.02969	295
1526	A			9524	1.03011	58
1527	G			9368	1.02131	76
1528	A			9239	1.03543	15
1529	A			9317	1.03243	22
1530	A			9400	1.00042	79
1531	T			9408	0.99685	12
1532	T			9345	1.01398	2
1533	C			9498	1.03009	44
1534	A			9488	1.03156	7
1535	A			9485	1.02106	2
1536	T			9494	1.01924	22
1537	G			9499	1.0061	16
1538	G			9517	0.99084	13
1539	G			9611	1.00042	10
1540	G			9598	0.995677	1
1541	G			9589	0.998209	35
1542	T			9402	1.04285	11
1543	A			9411	1.04329	1
1544	C			9492	1.03579	31
1545	A			9444	1.03553	4
1546	A			9477	1.0632	28
1547	C			9906	1.08296	311
1548	C			9929	1.10084	44
1549	C			9955	1.09197	45
1550	A			9939	1.09572	47
1551	A			10195	1.11027	59
1552	T			10182	1.10438	63
1553	T			10360	1.09145	64
1554	G			10365	1.09071	40
1555	A			10348	1.09558	24
1556	A			10522	1.09926	20
1557	C			10940	1.09713	438
1558	C			10837	1.07394	173
1559	G			10858	1.05615	67
1560	G			10889	1.05914	20
1561	A			11207	1.04324	31
1562	A			11171	1.00375	5
1563	C			11126	1.02501	121
1564	A			10947	1.03067	2
1565	C			10960	1.05547	12
1566	A			10977	1.0108	11
1567	A			10981	1.00761	7
1568	C			11108	1.00908	249
1569	C			11191	1.02165	74
1570	C			11493	1.01971	267
1571	G			11328	1.01649	15
1572	A			11256	1.01065	5
1573	A			11227	1.0063	25
1574	T			11184	0.982307	74
1575	A			11176	0.970504	55
1576	G			11158	0.983934	5
1577	A			11098	1.00222	1
1578	G			11178	1.02191	9
1579	A			10993	1.02521	11
1580	G			11154	1.02836	55
1581	T			11146	1.06354	14
1582	T			11281	1.07199	45
1583	A			11473	1.06531	34
1584	A			11466	1.08605	3
1585	C			11493	1.07307	15
1586	C			11867	1.06558	301
1587	T			11897	1.04051	21
1588	T			11908	1.0197	21
1589	T			11939	1.01788	6
1590	G			11969	1.00296	37
1591	T			11877	0.990646	14
1592	A			11738	0.985795	26
1593	A			11699	0.986564	8
1594	T			11671	0.981824	0
1595	A			11527	0.96633	1
1596	C			11756	0.956976	157
1597	T			11728	0.911058	27
1598	T			11748	0.912984	4
1599	T			11722	0.901208	0
1600	C			11566	0.9129	22
1601	C			11366	0.894267	38
1602	C			10694	0.891286	10
1603	G			10681	0.921008	41
1604	T			10518	0.934056	22
1605	A			10523	0.944492	7
1606	G			10513	0.964279	9
1607	G			10453	1.02525	3
1608	C			10820	1.02715	199
1609	T			10949	1.03109	62
1610	T			10924	0.993728	2
1611	C			10960	1.01265	23
1612	A			10964	1.01751	18
1613	A			10971	0.978096	1
1614	G			10845	0.937255	5
1615	G			10457	0.932625	32
1616	C			10646	0.920255	222
1617	A			10636	0.942266	64
1618	G			10583	1.0072	35
1619	C			10262	1.02545	17
1620	C			10188	1.05986	13
1621	A			10086	1.01747	4
1622	C			10331	1.01448	231
1623	C			11050	1.01502	672
1624	A			11121	1.05837	96
1625	A			11083	1.05938	7
1626	A			10832	1.06355	42
1627	A			10790	1.05459	4
1628	A			10742	0.984253	2
1629	C			10861	0.961334	116
1630	T			10793	0.963909	14
1631	G			10727	0.986706	8
1632	C			10895	0.98962	29
1633	G			10876	0.995345	24
1634	T			10691	1.00433	3
1635	T			10683	1.04577	3
1636	A			10688	1.05929	4
1637	C			10678	1.04415	11
1638	A			10692	1.06216	1
1639	G			10908	1.07969	31
1640	C			11287	1.06908	479
1641	A			11363	1.07569	53
1642	A			11376	1.08756	32
1643	A			11552	1.05836	13
1644	A			11543	1.03621	1
1645	A			11421	1.01196	3
1646	C			11497	0.996832	11
1647	C			11613	0.981013	50
1648	T			11316	0.968404	19
1649	A			11303	0.958676	10
1650	A			11422	0.969442	116
1651	A			11327	0.958337	45
1652	A			11160	0.933781	27
1653	C			11187	0.943531	39
1654	A			11066	0.9317	28
1655	A			11072	0.916477	26
1656	T			11018	0.914364	5
1657	C			10844	0.88414	24
1658	C			10677	0.880576	344
1659	C			10531	0.873577	68
1660	A			10468	0.895592	11
1661	G			10357	0.899619	3
1662	C			9867	0.922814	7
1663	A			9851	0.938747	15
1664	T			9667	0.931346	15
1665	C			9916	0.912973	230
1666	T			9912	0.899971	6
1667	A			10007	0.939191	95
1668	A			10023	0.941529	34
1669	A			9808	0.957795	20
1670	T			9557	0.932231	51
1671	T			9321	0.91475	44
1672	A			9267	0.915959	23
1673	T			9275	0.933254	17
1674	A			9259	0.949225	12
1675	C			9244	0.972272	65
1676	T			9067	0.986697	5
1677	C			9166	0.99223	68
1678	C			9354	0.980916	183
1679	T			9310	0.966951	6
1680	A			9292	0.995024	4
1681	A			9197	1.01643	6
1682	A			9195	0.970216	12
1683	C			9098	0.952961	56
1684	C			8953	0.953706	10
1685	C			9198	0.954046	29
1686	T			9216	0.960096	7
1687	A			8893	0.978793	6
1688	A			8914	0.986481	8
1689	T			8879	1.00346	1
1690	G			8865	0.981518	6
1691	A			8830	0.983507	7
1692	G			9000	1.0009	41
1693	T			8975	1.00942	18
1694	T			8984	1.01509	3
1695	A			9028	1.02245	46
1696	T			9064	1.02424	40
1697	T			8901	0.998667	46
1698	C			8998	1.02373	109
1699	T			9013	1.02059	9
1700	A			9064	1.02348	9
1701	T			9044	1.02824	10
1702	A			8988	1.05145	11
1703	C			9188	1.03945	180
1704	T			9169	0.987906	32
1705	A			9240	0.974404	44
1706	A			9320	0.989275	33
1707	A			9359	1.00412	29
1708	A			9353	0.980627	11
1709	T			8904	0.984077	44
1710	A			8832	0.97868	25
1711	G			8947	0.966631	68
1712	G			9025	0.946575	26
1713	A			9010	0.940875	6
1714	A			9023	0.984726	3
1715	C			9043	1.00034	50
1716	A			9009	0.989605	6
1717	C			8859	0.987036	51
1718	T			8800	0.984129	4
1719	A			8768	0.910229	4
1720	A			8835	0.912418	11
1721	T			8854	0.920968	14
1722	G			8908	0.934756	48
1723	C			8867	0.9425	203
1724	T			8213	0.948563	26
1725	A			8251	0.931862	120
1726	A			8297	0.933138	20
1727	A			8281	0.931185	26
1728	A			8294	0.915642	33
1729	T			8317	0.98685	16
1730	T			8233	0.988244	39
1731	A			8262	0.986019	15
1732	G			8295	1.02282	36
1733	T			8119	0.97034	25
1734	A			8105	0.976073	13
1735	A			8154	0.956274	22
1736	T			8181	0.953159	30
1737	A			8470	0.935021	249
1738	A			8048	0.981278	49
1739	G			8118	0.980012	60
1740	A			7873	1.01006	9
1741	A			7875	1.01137	20
1742	A			7756	0.980047	4
1743	C			7967	1.01802	51
1744	C			7943	1.00493	168
1745	C			8236	1.03671	266
1746	A			8274	1.01283	14
1747	C			8301	1.03081	28
1748	G			8193	0.987448	52
1749	T			8158	0.986277	20
1750	T			8162	0.949854	16
1751	T			7976	0.961808	29
1752	C			7995	0.964342	20
1753	T			7867	0.981692	5
1754	C			7834	0.948762	11
1755	C			7823	0.935432	71
1756	T			7958	0.97831	122
1757	T			8005	0.974734	9
1758	C			8043	1.00991	53
1759	C			7740	1.02642	33
1760	A			7635	1.04142	3
1761	C			7803	1.00754	118
1762	T			7793	1	2
1763	C			7945	0.995275	16
1764	C			8041	1.04457	40
1765	T			8147	1.05855	44
1766	T			8018	1.03422	9
1767	T			8005	1.03811	1
1768	A			8005	1.01171	8
1769	T			8085	0.998881	14
1770	A			8082	0.987357	18
1771	T			8070	1.01796	16
1772	C			8090	1.01437	45
1773	A			8038	1.01636	21
1774	G			8032	1.00829	6
1775	A			8044	1.03885	15
1776	A			8162	1.04647	2
1777	T			8120	1.06403	5
1778	A			8136	1.05959	90
1779	G			8152	1.05179	157
1780	A			8396	1.06216	135
1781	A			8445	1.02303	45
1782	A			8608	1.03214	206
1783	A			8517	1.04757	4
1784	A			8448	1.04539	0
1785	C			8544	1.01667	90
1786	T			8350	1.02001	8
1787	A			8381	1.00395	11
1788	C			8523	0.999413	137
1789	T			8522	1.00485	54
1790	G			8536	0.991105	13
1791	A			8614	1.02982	8
1792	G			8642	1.04976	23
1793	C			8512	1.03098	54
1794	A			8489	1.02452	17
1795	T			8468	1.01804	7
1796	T			8599	1.01207	177
1797	A			8798	1.01747	28
1798	A			8787	1.03289	9
1799	C			8731	1.02733	59
1800	A			8690	1.07534	22
1801	A			8718	1.06257	41
1802	C			8793	1.04137	51
1803	C			8792	1.04484	31
1804	C			8721	1.05944	89
1805	A			9106	1.05742	121
1806	A			9137	1.07192	27
1807	T			9162	1.05266	33
1808	A			9181	1.0414	21
1809	A			9250	1.04908	94
1810	G			9189	1.02976	46
1811	C			9345	1.03218	221
1812	C			9256	1.03809	18
1813	C			9156	1.0354	63
1814	A			9149	1.05308	21
1815	C			9377	1.0876	44
1816	C			9431	1.07555	81
1817	T			9511	1.09032	12
1818	A			9506	1.09917	45
1819	C			9741	1.08023	172
1820	G			9994	1.05993	73
1821	C			10051	1.04178	28
1822	T			10092	1.02881	29
1823	A			10064	1.05544	41
1824	T			9883	1.03306	19
1825	C			9939	1.00921	68
1826	T			9825	0.997712	8
1827	A			9785	0.987416	15
1828	G			10033	0.987977	237
1829	C			10063	1.00304	77
1830	C			10086	0.999497	81
1831	A			10028	1.00438	4
1832	A			9965	1.02402	9
1833	A			9943	0.968404	12
1834	T			9913	0.965418	13
1835	G			9934	1.0118	17
1836	T			9868	1.0352	5
1837	G			10020	1.0575	17
1838	A			9716	1.06507	0
1839	C			9715	1.06587	72
1840	C			10205	1.04661	604
1841	A			10381	1.04003	114
1842	A			10538	1.02116	149
1843	A			10590	1.09984	58
1844	A			10566	1.09943	9
1845	A			10397	1.03792	6
1846	C			10263	1.01792	48
1847	T			10232	0.999526	15
1848	T			10686	1.00982	63
1849	G			10681	1.02423	9
1850	T			10592	1.0478	0
1851	T			10567	1.05184	0
1852	A			10533	1.03948	2
1853	C			10694	0.988209	62
1854	C			10822	1.02378	128
1855	C			10894	1.02776	63
1856	C			10795	1.04022	31
1857	A			10636	1.03313	20
1858	A			10560	1.01917	5
1859	C			10935	1.00065	376
1860	T			10886	0.999541	7
1861	C			10992	0.99861	83
1862	A			10882	1.00329	2
1863	G			10899	1.01316	13
1864	G			10829	0.969182	48
1865	C			10889	0.971156	43
1866	G			10780	0.979349	10
1867	T			10671	0.998254	0
1868	G			10699	0.994311	6
1869	C			10598	1.00074	15
1870	C			10572	1.00496	35
1871	C			10765	1.01475	46
1872	T			10863	1.0194	22
1873	A			10837	1.0201	4
1874	A			10837	1.01982	15
1875	G			10943	1.01145	35
1876	G			10939	0.972875	123
1877	A			10878	0.983614	68
1878	A			10914	1.00923	27
1879	A			10808	1.01329	25
1880	G			10693	1.00631	65
1881	A			10473	0.994241	47
1882	C			10685	0.998069	177
1883	A			10937	0.993403	433
1884	A			10981	0.985844	43
1885	A			11012	1.03788	28
1886	A			10876	1.06655	3
1887	G			10857	1.04268	26
1888	G			10842	1.01783	50
1889	T			10655	1.02186	1
1890	C			11098	1.02134	324
1891	G			11170	1.03567	57
1892	A			11141	1.03187	23
1893	A			11132	1.0155	22
1894	A			11221	1.04026	29
1895	A			11247	0.995405	43
1896	A			11264	1.00555	27
1897	G			11203	1.00036	29
1898	G			11010	1.0168	15
1899	A			11084	1.01016	28
1900	A			11047	0.99342	19
1901	C			11232	0.952326	110
1902	T			11145	0.94805	5
1903	C			11319	0.949955	168
1904	G			11335	0.936756	37
1905	G			11173	0.936815	16
1906	C			10727	0.924145	26
1907	A			10621	0.915209	0
1908	A			10459	0.905822	1
1909	A			10383	0.901103	5
1910	C			10349	0.925177	8
1911	C			10380	0.950406	60
1912	T			10200	0.956219	30
1913	A			10253	0.980591	46
1914	A			10214	0.986035	13
1915	A			10337	1.02087	19
1916	A			10195	0.99499	27
1917	T			10156	0.993333	9
1918	C			10256	0.9921	37
1919	C			10238	0.997161	21
1920	C			10565	0.998259	170
1921	A			10328	1.01295	8
1922	A			10132	1.01851	3
1923	C			10172	1.00673	19
1924	T			10185	0.991112	18
1925	G			10319	0.96602	77
1926	T			10327	1.0275	7
1927	T			10344	1.06336	4
1928	T			10325	1.06193	1
1929	A			10147	1.0592	1
1930	C			10206	1.044	16
1931	C			10612	1.03534	438
1932	A			10774	1.03751	86
1933	A			10802	1.02111	46
1934	A			10788	1.0406	6
1935	A			10773	1.02783	2
1936	A			10692	0.932435	1
1937	C			10732	0.902265	8
1938	A			10543	0.895019	12
1939	T			10559	0.895161	11
1940	A			10490	0.89353	9
1941	G			9895	0.899925	22
1942	C			9721	0.884178	1
1943	C			9668	0.890164	101
1944	T			9657	0.840042	35
1945	T			9626	0.844233	2
1946	T			9622	0.895705	13
1947	A			9489	0.915132	5
1948	G			9385	0.916736	14
1949	C			8870	0.916744	2
1950	C			8856	0.917515	6
1951	C			8863	0.910725	6
1952	T			8896	0.92328	8
1953	A			8863	0.93106	2
1954	C			8853	0.996167	73
1955	A			8832	0.961156	24
1956	A			8763	0.964121	4
1957	G			8761	0.981228	7
1958	T			8738	0.984204	1
1959	A			8836	0.982605	81
1960	T			8512	0.985394	15
1961	T			8545	0.979003	49
1962	A			8729	0.990983	54
1963	A			8723	1.04898	6
1964	A			8699	1.04617	2
1965	G			8703	1.1008	14
1966	G			8579	1.08859	65
1967	T			8682	1.04319	1
1968	C			9166	1.04975	72
1969	C			9244	1.06311	27
1970	C			9370	1.06262	111
1971	G			9302	1.06761	11
1972	C			9106	1.03571	14
1973	C			9157	0.974471	15
1974	T			9248	0.965058	15
1975	G			9248	0.951334	6
1976	C			9159	0.952483	25
1977	C			8992	0.971338	10
1978	C			8932	0.956973	12
1979	A			8921	0.920523	25
1980	G			8914	0.914901	12
1981	T			8860	0.926193	17
1982	G			8845	0.988545	12
1983	A			8763	1.00549	11
1984	C			8513	1.00751	145
1985	T			8461	1.01357	5
1986	C			8483	0.9886	50
1987	T			8889	0.983607	294
1988	T			8981	0.983681	41
1989	T			8988	1.01703	8
1990	T			9035	1.00378	27
1991	A			8759	0.99835	25
1992	A			8700	0.963325	14
1993	A			8620	0.925287	2
1994	C			8658	0.916889	9
1995	G			8493	0.895296	21
1996	G			8469	0.920539	20
1997	C			8563	0.91	69
1998	C			8310	0.913689	7
[truncated: 15,928 more rows]

## Sheet: tableS3
	Table S3. Numbers of coding region lengths, assigned reads, and RPKMs of T. tachydromoides mt-mRNAs and tRNA gene clusters
	mRNA1	stop codon2	coding region length (bp)	assigned reads	RPKM
	ND1	UAA	972	198888	3813.52
	ND2	U	1033	209267	3775.59
	CO1	AGG	1545	918138	11075.5
	CO2	U	688	350968	9507.43
	ATP8/ATP6	UA	832	341426	7648.16
	CO3	U	784	533251	12676.5
	ND3	U	346	33884	1825.17
	ND4L/ND4	U	1671	318186	3548.86
	ND5	UAA	1827	225394	2299.26
	CYTB	UAA	1143	271205	4422.17
	Total		-	3400607	60592.1
	IQM	-	209	9913	883.98
	WANCY	-	373	4456	222.649
	HSL	-	204	1781	162.711
	1Messenger RNAs are denoted as the following abbreviations. CO1-3, cytochrome oxidase subunits I-III; ND1-5, NADH dehydrogenase subunits 1-5; ND4L/ND4, NADH dehydrogenase subunits 4L/4; ATP8/ATP6, ATP synthase subunits 8/6; and CYTB, cytochrome b.
	2Complete stop codons are not encoded in several mitochondrial genes and polyadenylation to the 3’ end of mRNA completes a UAA stop codon

## Sheet: tableS4
	Table S4. RPKM values for H-strand-transcribed mt-mRNAs and tRNA gene cluster regions in different taxa
	mRNA	Takydromus tachydromoides	Scincella lateralis	Eublepharis macularius	Shinisaurus crocodilurus	Pogona vitticeps	Phrynocephalus przewalskii	Sceloporus undulatus	Agkistrodon piscivorus	Pantherophis guttatus	Xenopeltis unicolor	Chelydra serpentina	Terrapene carolina
	ND1	3813.52	3337.41	2043.62	8898.57	4387.79	6717.81	2495.8	10523.5	3622.97	6497.73	3773.36	1519.05
	ND2	3775.59	1745.35	1954.84	4329.48	4643.76	4171.69	2548.2	5408.77	1593.4	1841.39	2833.29	5681.77
	CO1	11075.5	16332.6	14748.4	6919.59	17265.3	15054.9	12665.9	24238.4	4963.45	8905.85	7787.99	15959.6
	CO2	9507.43	8332.54	6976.45	6626.77	8391.59	10761	8302.08	9899.12	3987.89	6037	2085.58	1681.26
	ATP8/ATP6	7648.16	1865.18	4838.57	8706.87	12292.8	7569.92	4636.67	10252.7	3452.93	4926.3	2634.55	8348.61
	CO3	12676.5	8437.88	5313	8524.95	7971.27	6903.65	6673.3	10613.3	3923.2	5842.74	10173.9	13125.8
	ND3	1825.17	2232.18	1693.75	1396.92	1814.65	2288.82	960.231	3468.48	389.966	1422.1	1928.25	7135.2
	ND4L/ND4	3548.86	1592.94	2711.05	3427.67	4004.04	4721.35	2543.72	5638.52	1499.05	3717.47	2225.17	9044.54
	ND5	2299.26	1397.63	2192.4	1734.8	1985.11	1730	1597.66	1675.39	1168.56	2151.73	1593.75	3672.55
	CYTB	4422.17	3344.92	2861.75	2855.94	10932.9	4684.82	6992.7	10797.7	2728.42	6809.48	1867.79	1401.73
	sum	60592.1	48618.6	45333.8	53421.6	73689.3	64604	49416.3	92516	27329.8	48151.8	36903.7	67570.2
	IQM (or QIM)	884*	370.341	220*	910*	373*	491*	177*	-	-	-	22.5898	30.4288
	WANCY	223*	1,272*	567*	184.807	1,974*	4,144*	82*	209	892	241	160.006	908.054
	HSL (or SHL)	162.711	25.6278	121	35.5292	32	124	29	143	91	399	17.6755	63.1576
	mRNA	Sternotherus odoratus	Pelusios castaneus	Alligator mississippiensis	Gallus gallus	Upupa epops	Falco tinnunculus	Aegypius monachus	Homo sapiens	Mus musculus	Elephas maximus	Bos taurus	Xenopus tropicalis	average in 24 species
	ND1	1493.87	7619.63	5084.82	1685.34	2709.24	4178.54	2517.54	6204.69	9798.17	2486.95	2809.51	1797.76	4417.38
	ND2	2151.3	3145.13	2290.42	3312.5	2834.74	3781.03	1441.91	8047.57	5034.98	2554.36	1524.27	1066.93	3238.03
	CO1	3371.94	14966.7	4310.49	18388.4	6868.37	9293.98	10145.2	11537.4	19493.6	4760.3	12343	5207.44	11525.2
	CO2	2665.93	8354.43	7373.24	28844.7	6685.48	9029.19	10161.3	9723.32	19910.1	2974.29	4282.42	5209.55	8242
	ATP8/ATP6	3572.38	13,694#	4914.88	52472.6	6938.56	6249.02	7140.12	10142.9	13460.4	3457.93	7262.13	2936.61	8726
	CO3	3645.54		5514.57	31815	6824.11	9610.56	8615.29	9508.26	14621.8	2836.3	4857.44	4412.88	9006
	ND3	678.084	7243.69	1072.79	1030.85	959.749	2486.68	6319.52	3332.25	5182.31	1087.22	4765.26	1276.94	2582.96
	ND4L/ND4	4590.73	6051.4	4527.77	3106.03	2938.4	3565.92	2859.55	7667.47	6479.66	2040.83	2093.82	1187.29	3824.3
	ND5	455.42	6517.99	440.484	3347.71	2336.05	2136.55	3255.78	1526.6	4625.37	1227.8	468.085	458.744	2083.14
	CYTB	3781.43	5188.7	6577.02	11493.4	3480.78	4592.43	4723.67	3232.08	13070.3	2808.98	3399.39	1738.17	5157.78
	sum	26406.6	72781.7	42106.5	155497	42575.5	54923.9	57180	70922.5	111677	26235	43805.3	25292.3	-
	IQM (or QIM)	55.3393	19.1225	46*	31.8955	842*	139.534	1,009*	781.257	118.08	500*	83.3477	57.8299	187.759
	WANCY	110.374	575.719	256	17.1363	135.091	371.058	42.0688	386.001	260.281	505	184.116	37.4148
	HSL (or SHL)	22.8678	502.454	85*	18.7186	71.308	151.423	25.1938	161.062	188.635	48	129.815	12.656
	Refer to text and Table S3 for the calculation of RPKM values for mt-mRNAs and tRNA gene cluster regions. Values for T. tachydromoides were taken from Table S3
	A hash symbol (#) indicates that ATP8/ATP6 and CO3 mRNAs may be combined in P. castaneus (see text) and an RPKM for the tricistronic mRNA was calculated accordingly
	Asterisks (*) mean that the corresponding tRNA gene cluster regions contain a major polyadenylation site, which may be a 3' terminus of mt-mRNAs preceding the polyadenylation site. Thus, an average of RPKMs among three tRNA gene clusters of 24 taxa (188) was calculated using RPKMs without the asterisk in order to estimate the relative abundance of immature transcripts. This averaged RPKM for tRNA…
	Bars (-) indicate that the corresponding data were unable to be obtained owing to the insertion of a long MNCR and some tRNA genes within the snake IQM tRNA gene cluster
