# Supplementary material for: Variation and evolution of polyadenylation profiles in sauropsid mitochondrial mRNAs as deduced from the high-throughput RNA sequencing
Source: BMC Genomics. 2017 Aug 29;18:665. doi: 10.1186/s12864-017-4080-0 (PMC5576253; doi:10.1186/s12864-017-4080-0)
Supplement: Supplementary file 2 — A Perl script named polyA_seq.pl used to find oligoA-containing reads. (TXT 1 kb) [file 12864_2017_4080_MOESM2_ESM.txt]

#!/usr/bin/perl

# polyA_seq.pl

use strict;
use warnings;


my $continuous_A_base = 7;
my $bases_after_poly_A = 1;

my @seq_file_data = ();
my @output_seq = ();
my $raw_seq = "";
my $seq_name = "";
my $infile_line ="";
my $flag_infile = 0;

open (INFILE, "$ARGV[0]") || die "Cannot open file:$!";
while(<INFILE>) {
	push(@seq_file_data, $_);
}
close(INFILE);

while($infile_line = shift(@seq_file_data)) {
	chomp($infile_line);
	if($infile_line =~ /\>/) {		
		if ($flag_infile == 0) {
			$seq_name = $infile_line . "\n";
			chomp($seq_name);
			$flag_infile = 1;	
			next;
		} else {
			unshift(@seq_file_data, $infile_line);
			search_polyA($seq_name, $raw_seq);
			$raw_seq ="";
			$flag_infile = 0;
			next;
		}
	} else {
		$raw_seq .= $infile_line;
	}
}

search_polyA($seq_name, $raw_seq);
foreach(@output_seq) {
	print $_;
}


sub search_polyA {

my $seq_name = $_[0];
my $raw_seq = $_[1];

$seq_name = $seq_name . "\n";
$raw_seq = $raw_seq . "\n";
if ($raw_seq =~ /[A]{$continuous_A_base,}[ATGCN]{0,$bases_after_poly_A}\n/) {
	push(@output_seq, $seq_name);
	push(@output_seq, $raw_seq);
} elsif ($raw_seq =~ /^[ATGCN]{0,$bases_after_poly_A}[T]{$continuous_A_base,}[AGCN]{1,}/) {
	push(@output_seq, $seq_name);
	push(@output_seq, $raw_seq);
}
}
